# Supplementary material for: Sustainable Strategy Using Tung Fruit-Derived Humic Substances–Ferrihydrite for Simultaneous Pollutant Removal and Fertilizer Recovery
Source: Toxics. 2025 Nov 12;13(11):974. doi: 10.3390/toxics13110974 (PMC12656244; doi:10.3390/toxics13110974)
Supplement: Supplementary file 1 [file toxics-13-00974-s001.zip]

Archive with 1 entries (1 files):
- toxics-3946755-supplementary.pdf
